# Supplementary material for: TBC1 domain family member 23 interacts with Ras‐related protein Rab‐11A to promote poor prognosis of non‐small‐cell lung cancer via β1‐integrin
Source: J Cell Mol Med. 2021 Aug 7;25(18):8821–35. doi: 10.1111/jcmm.16841 (PMC8435452; doi:10.1111/jcmm.16841)
Supplement: Supplementary file 4 — Table S1 [file JCMM-25-8821-s004.xlsx]

## Sheet: Sheet1
Clinicopathological characteristics	Total N	TBC1D23-negative	TBC1D23-positive	P-value	spearman
Gender				0.237
Male	133	59	74
Female	40	22	18
Age (years)				0.92
≤60	84	39	45
>60	89	42	47
Tumor size (cm)				<0.001	0.288
≤3	102	60	42
>3	71	21	50
Histological type				0.416
Adenocarcinoma	84	42	42
Squamous ccell carcinoma	89	39	50
Differentiation				<0.001	0.309
Well-Moderate	100	60	40
Poor	73	21	52
Lymph node metastasis				0.027	0.168
Negative	87	48	39
Positive	86	33	53
TNM stage				<0.001	0.28
Ⅰ—Ⅱ	81	50	31
Ⅲ	92	31	61
staining of β1 integrin				0.006
negative	12	10	2
positive	16	5	11
